# Supplementary material for: Predicting Long-Term Pain Resilience in Knee Osteoarthritis: An Osteoarthritis Initiative Nomogram
Source: Bioengineering (Basel). 2026 Jan 14;13(1):96. doi: 10.3390/bioengineering13010096 (PMC12837144; doi:10.3390/bioengineering13010096)
Supplement: Supplementary file 1 [file bioengineering-13-00096-s001.zip]

Archive with 2 entries (2 files):
- Supplementary Table S1.pdf
- Supplementary_Code_S1.zip
